# Supplementary material for: Styrene-Lauryl Acrylate Rubber Nanogels as a Plugging Agent for Oil-Based Drilling Fluids with the Function of Improving Emulsion Stability
Source: Gels. 2022 Dec 28;9(1):23. doi: 10.3390/gels9010023 (PMC9858097; doi:10.3390/gels9010023)
Supplement: Supplementary file 1 [file gels-09-00023-s001.zip]

Archive with 1 entries (1 files):
- gels-2126286-supplementary.pdf
